# Supplementary material for: Immune response of the Caribbean sea fan, Gorgonia ventalina, exposed to an Aplanochytrium parasite as revealed by transcriptome sequencing
Source: Front Physiol. 2013 Jul 25;4:180. doi: 10.3389/fphys.2013.00180 (PMC3722494; doi:10.3389/fphys.2013.00180)
Supplement: Supplementary File S1 — Contigs (21) with significant homology (<1E-40) to Aurantiochytrium limacinum (SRA: PRJNA68529). [file DataSheet1.ZIP]

Archive with 3 entries (3 files):
- Supplementary tables/Supplementary_table1.XLSX
- Supplementary tables/Supplementary_table2.XLSX
- Supplementary tables/Supplementary_table3.XLSX
