# Supplementary material for: Immune response of the Caribbean sea fan, Gorgonia ventalina, exposed to an Aplanochytrium parasite as revealed by transcriptome sequencing
Source: Front Physiol. 2013 Jul 25;4:180. doi: 10.3389/fphys.2013.00180 (PMC3722494; doi:10.3389/fphys.2013.00180)
Supplement: Supplementary File S1 — Contigs (21) with significant homology (<1E-40) to Aurantiochytrium limacinum (SRA: PRJNA68529). [file DataSheet1.ZIP › Supplementary tables/Supplementary_table1.XLSX]

## Sheet: Sheet1
Supplemental File 1. Contigs (21) with significant homology (<1E-40) to Aurantiochytrium limacinum (SRA: PRJNA68529)
E-Value (compared to SRA PRJNA68529)	Contig #	SPID	Annotation (blastx of Swiss-Protein database)	Percent ID	E-Value	Laby	Control	Laby/Control	pval	padj
0	GV_75587 [organism=Gorgonia ventalina]	P62594	BLAT_SALTI Beta-lactamase TEM OS=Salmonella typhi GN=bla PE=3 SV=1	99.3	1e-151	10462	5898.84	1.77357	3.2e-06	0.00203329
2.22935e-160	GV_18221 [organism=Gorgonia ventalina]	P15492	HLYB_VIBCH Hemolysin secretion protein OS=Vibrio cholerae GN=hlyB PE=4 SV=2	42.17	2e-22	209.432	130.114	1.6096	0.085071	1
5.19977e-96	GV_63773 [organism=Gorgonia ventalina]	P76272	YEBT_ECOLI Uncharacterized protein yebT OS=Escherichia coli (strain K12) GN=yebT PE=1 SV=2	29.44	3e-77	1308.47	983.661	1.3302	0.0583424	1
7.7687e-91	GV_68956 [organism=Gorgonia ventalina]	P28287	TBA_OXYGR Tubulin alpha chain OS=Oxytricha granulifera PE=3 SV=1	95.6	6e-113	3804.36	3930.48	0.967912	0.799856	1
1.56842e-89	GV_89151 [organism=Gorgonia ventalina]	.	.	.	.	29962.2	26040.5	1.1506	0.236805	1
1.22078e-84	GV_79260 [organism=Gorgonia ventalina]	P0CG68	.	96.05	2e-77	1082.71	1005.52	1.07676	0.632801	1
6.10959e-78	GV_63285 [organism=Gorgonia ventalina]	Q3E813	YL154_YEAST Uncharacterized protein YLR154C-G OS=Saccharomyces cerevisiae GN=YLR154C-G PE=2 SV=1	100	4e-21	114491	99272.7	1.1533	0.224557	1
1.39121e-75	GV_42072 [organism=Gorgonia ventalina]	P41352	TBB_TETTH Tubulin beta chain OS=Tetrahymena thermophila GN=BTU1 PE=1 SV=1	93.42	3e-132	569.693	562.092	1.01352	0.947631	1
8.77328e-74	GV_27704 [organism=Gorgonia ventalina]	C3K1L7	RLMN_PSEFS Ribosomal RNA large subunit methyltransferase N OS=Pseudomonas fluorescens (strain SBW25) GN=rlmN PE=3 SV=1	95.19	7e-99	159.476	78.0683	2.04277	0.0276698	1
1.14993e-68	GV_77142 [organism=Gorgonia ventalina]	.	.	.	.	489.955	445.51	1.09976	0.620685	1
1.26385e-67	GV_79174 [organism=Gorgonia ventalina]	.	.	.	.	10571.5	10257.1	1.03065	0.803662	1
5.78424e-65	GV_79563 [organism=Gorgonia ventalina]	Q8TGM7	ART2_YEAST Uncharacterized protein ART2 OS=Saccharomyces cerevisiae GN=ART2 PE=4 SV=1	73.21	2e-15	73277.2	62918.9	1.16463	0.195282	1
9.49976e-59	GV_64873 [organism=Gorgonia ventalina]	A3E4D8	CALM_PROMN Calmodulin OS=Prorocentrum minimum PE=2 SV=1	99.28	6e-74	2282.62	2078.7	1.0981	0.491351	1
1.32257e-58	GV_16656 [organism=Gorgonia ventalina]	P17266	OMPW_VIBCH Outer membrane protein W OS=Vibrio cholerae GN=ompW PE=3 SV=2	42.51	8e-40	475.545	256.064	1.85713	0.00272249	0.653325
2.45233e-57	GV_77698 [organism=Gorgonia ventalina]	.	.	.	.	62.4453	45.8001	1.36343	0.519955	1
8.43962e-57	GV_78647 [organism=Gorgonia ventalina]	.	.	.	.	36805.3	32844.9	1.12058	0.335752	1
2.80195e-55	GV_76521 [organism=Gorgonia ventalina]	Q8TGM6	TAR1_YEAST Protein TAR1 OS=Saccharomyces cerevisiae GN=TAR1 PE=2 SV=1	100	8e-48	855.981	512.128	1.67142	0.00256888	0.631581
2.38331e-52	GV_38327 [organism=Gorgonia ventalina]	B1J9C7	KDGD_PSEPW Probable 5-dehydro-4-deoxyglucarate dehydratase OS=Pseudomonas putida (strain W619) GN=PputW619_2814 PE=3 SV=1	79.25	9e-118	53.799	38.5137	1.39688	0.523027	1
1.72677e-48	GV_78448 [organism=Gorgonia ventalina]	.	.	.	.	170.043	159.259	1.06771	0.828511	1
2.57682e-43	GV_63820 [organism=Gorgonia ventalina]	.	.	.	.	30787.5	24476	1.25786	0.0532177	1
9.16435e-43	GV_63679 [organism=Gorgonia ventalina]	P41352	TBB_TETTH Tubulin beta chain OS=Tetrahymena thermophila GN=BTU1 PE=1 SV=1	92	9e-148	1335.37	1371.92	0.973357	0.856586	1
