# Supplementary material for: Immune response of the Caribbean sea fan, Gorgonia ventalina, exposed to an Aplanochytrium parasite as revealed by transcriptome sequencing
Source: Front Physiol. 2013 Jul 25;4:180. doi: 10.3389/fphys.2013.00180 (PMC3722494; doi:10.3389/fphys.2013.00180)
Supplement: Supplementary File S1 — Contigs (21) with significant homology (<1E-40) to Aurantiochytrium limacinum (SRA: PRJNA68529). [file DataSheet1.ZIP › Supplementary tables/Supplementary_table2.XLSX]

## Sheet: Diffexpjoinedtogene (2)
Supplemental File 2. Differentially expressed genes in sea fans exposed to Aplanochytrium and the controls
Sea fan ID	Aplanochytrium Exposed	Control	Fold Change	pval	padj	SPID	gene name	Evalue	Gene
Contig34240	87.4234	0	Aplanochytrium only	6.53e-09	8.93e-06	B0FWD1	COX3_AEDAE	1e-92	COX3_AEDAE Cytochrome c oxidase subunit 3 OS=Aedes aegypti GN=mt:CoIII PE=3 SV=1
Contig9533	87.4234	0	Aplanochytrium only	6.53e-09	8.93e-06	P00850	ATP6_DROME	2e-34	ATP6_DROME ATP synthase subunit a OS=Drosophila melanogaster GN=mt:ATPase6 PE=3 SV=2
Contig9529	85.502	0	Aplanochytrium only	9.81e-09	1.28e-05	Q4PMB3	RS4_IXOSC	7e-75	RS4_IXOSC 40S ribosomal protein S4 OS=Ixodes scapularis GN=RpS4 PE=2 SV=1
Contig9525	84.5413	0	Aplanochytrium only	1.2e-08	1.53e-05	P29865	COX2_DROSU	1e-73	COX2_DROSU Cytochrome c oxidase subunit 2 OS=Drosophila subobscura GN=mt:CoII PE=3 SV=1
Contig62654	80.6985	0	Aplanochytrium only	2.72e-08	3.15e-05	P98048	COX2_YPOMA	2e-49	COX2_YPOMA Cytochrome c oxidase subunit 2 OS=Yponomeuta malinellus GN=COII PE=3 SV=1
Contig9530	80.6985	0	Aplanochytrium only	2.72e-08	3.15e-05	O42706	RL21B_SCHPO	3e-29	RL21B_SCHPO 60S ribosomal protein L21-B OS=Schizosaccharomyces pombe GN=rpl21b PE=2 SV=2
Contig34241	78.7771	0	Aplanochytrium only	4.1e-08	4.51e-05	Q9LUQ6	RL192_ARATH	8e-40	RL192_ARATH 60S ribosomal protein L19-2 OS=Arabidopsis thaliana GN=RPL19B PE=2 SV=1
Contig53806	78.7771	0	Aplanochytrium only	4.1e-08	4.51e-05	A2BMD5	RL6_HYPBU	5e-25	RL6_HYPBU 50S ribosomal protein L6P OS=Hyperthermus butylicus (strain DSM 5456 / JCM 9403) GN=rpl6p PE=3 SV=1
Contig62658	76.8557	0	Aplanochytrium only	6.17e-08	6.4e-05	Q6PBF0	RL8_XENTR	1e-72	RL8_XENTR 60S ribosomal protein L8 OS=Xenopus tropicalis GN=rpl8 PE=2 SV=3
Contig87228	73.9737	0	Aplanochytrium only	1.14e-07	0.000109771	Q4QG98	RL18_LEIMA	8e-40	RL18_LEIMA 60S ribosomal protein L18 OS=Leishmania major GN=RPL18-A PE=3 SV=1
Contig53785	71.0916	0	Aplanochytrium only	2.12e-07	0.000193323	Q6PDV7	RL10_RAT	7e-76	RL10_RAT 60S ribosomal protein L10 OS=Rattus norvegicus GN=Rpl10 PE=1 SV=3
Contig9528	66.2881	0	Aplanochytrium only	5.96e-07	0.000488881	Q56K10	RS15_BOVIN	8e-32	RS15_BOVIN 40S ribosomal protein S15 OS=Bos taurus GN=RPS15 PE=2 SV=3
Contig68814	64.3667	0	Aplanochytrium only	9.02e-07	0.000713987	Q8NKF4	RL3_ASPFU	4e-84	RL3_ASPFU 60S ribosomal protein L3 OS=Aspergillus fumigatus GN=rpl3 PE=1 SV=2
Contig53777	63.406	0	Aplanochytrium only	1.11e-06	0.00084884	Q25189	GBLP_HYDVU	4e-48	GBLP_HYDAT Guanine nucleotide-binding protein subunit beta-like protein OS=Hydra attenuata GN=RACK1 PE=2 SV=1
Contig66283	62.4453	0	Aplanochytrium only	1.37e-06	0.00101425	P24119	RL11_TETTH	7e-49	RL11_TETTH 60S ribosomal protein L11 OS=Tetrahymena thermophila GN=RPL11 PE=3 SV=1
Contig9521	60.5239	0	Aplanochytrium only	2.07e-06	0.00145979	Q9SJ36	RS172_ARATH	3e-35	RS172_ARATH 40S ribosomal protein S17-2 OS=Arabidopsis thaliana GN=RPS17B PE=2 SV=3
Contig53782	59.5632	0	Aplanochytrium only	2.55e-06	0.00173007	Q9ZUT9	RS51_ARATH	3e-51	RS51_ARATH 40S ribosomal protein S5-1 OS=Arabidopsis thaliana GN=RPS5A PE=1 SV=1
Contig53827	58.6025	0	Aplanochytrium only	3.14e-06	0.00200997	P62282	RS11_RAT	8e-57	RS11_RAT 40S ribosomal protein S11 OS=Rattus norvegicus GN=Rps11 PE=1 SV=3
Contig62657	58.6025	0	Aplanochytrium only	3.14e-06	0.00200997	Q962R1	RS18_SPOFR	1e-46	RS18_SPOFR 40S ribosomal protein S18 OS=Spodoptera frugiperda GN=RpS18 PE=2 SV=1
Contig56489	56.6811	0	Aplanochytrium only	4.77e-06	0.00284868	P61359	RL27_HIPCM	1e-24	RL27_HIPCM 60S ribosomal protein L27 OS=Hippocampus comes GN=rpl27 PE=2 SV=2
Contig9520	56.6811	0	Aplanochytrium only	4.77e-06	0.00284868	P59223	RS131_ARATH	9e-50	RS131_ARATH 40S ribosomal protein S13-1 OS=Arabidopsis thaliana GN=RPS13A PE=2 SV=1
Contig53804	53.799	0	Aplanochytrium only	8.93e-06	0.00494109	Q6XIM8	RS15A_DROYA	6e-49	RS15A_DROYA 40S ribosomal protein S15a OS=Drosophila yakuba GN=RpS15Aa PE=2 SV=3
Contig56490	53.799	0	Aplanochytrium only	8.93e-06	0.00494109	P41127	RL131_ARATH	1e-34	RL131_ARATH 60S ribosomal protein L13-1 OS=Arabidopsis thaliana GN=RPL13B PE=1 SV=1
Contig9524	53.799	0	Aplanochytrium only	8.93e-06	0.00494109	O76756	RS8_APIME	2e-46	RS8_APIME 40S ribosomal protein S8 OS=Apis mellifera GN=RpS8 PE=2 SV=2
Contig9532	53.799	0	Aplanochytrium only	8.93e-06	0.00494109	P38666	RL242_ARATH	1e-13	RL242_ARATH 60S ribosomal protein L24-2 OS=Arabidopsis thaliana GN=RPL24B PE=2 SV=2
Contig9527	51.8776	0	Aplanochytrium only	1.36e-05	0.00733276	Q5CPC9	RSSA_CRYHO	2e-29	RSSA_CRYHO 40S ribosomal protein SA OS=Cryptosporidium hominis GN=Chro.30246 PE=3 SV=1
Contig9526	48.0348	0	Aplanochytrium only	3.14e-05	0.0158487	P41959	RS26_BRUPA	2e-10	RS26_BRUPA 40S ribosomal protein S26 (Fragment) OS=Brugia pahangi PE=3 SV=1
Contig87801	42.2707	0	Aplanochytrium only	0.00011145	0.0478863
Contig30938	193.1	1.04091	185.511	5.44e-17	3.78e-13	P34838	COX1_ANOGA	0	COX1_ANOGA Cytochrome c oxidase subunit 1 OS=Anopheles gambiae GN=COI PE=3 SV=1
Contig79575	118.166	1.04091	113.521	1.13e-10	2.22e-07
Contig82783	117.205	1.04091	112.598	1.37e-10	2.63e-07	Q34941	COX1_LUMTE	2e-82	COX1_LUMTE Cytochrome c oxidase subunit 1 OS=Lumbricus terrestris GN=COI PE=3 SV=1
Contig48689	369.868	4.16364	88.8328	1.31e-27	2.96e-23
Contig9519	75.895	1.04091	72.9121	5.54e-07	0.000467539	Q08745	RS10A_YEAST	2e-11	RS10A_YEAST 40S ribosomal protein S10-A OS=Saccharomyces cerevisiae GN=RPS10A PE=1 SV=1
Contig74641	73.013	1.04091	70.1433	9.95e-07	0.000773741	Q8I3Z5	TCTP_PLAF7	3e-26	TCTP_PLAF7 Translationally-controlled tumor protein homolog OS=Plasmodium falciparum (isolate 3D7) GN=TCTP PE=3 SV=1
Contig9512	137.38	2.08182	65.9901	1.65e-11	4.13e-08
Contig64561	132.576	2.08182	63.6827	4.12e-11	9.07e-08
Contig30929	64.3667	1.04091	61.8369	5.76e-06	0.00335055	Q95V32	RS6_SPOFR	4e-26	RS6_SPOFR 40S ribosomal protein S6 OS=Spodoptera frugiperda GN=RpS6 PE=2 SV=1
Contig66285	64.3667	1.04091	61.8369	5.76e-06	0.00335055	O59865	RS24B_SCHPO	5e-16	RS24B_SCHPO 40S ribosomal protein S24-B OS=Schizosaccharomyces pombe GN=rps24b PE=2 SV=3
Contig30937	55.7204	1.04091	53.5304	3.33e-05	0.016661	A8NX92	RS3A_COPC7	2e-27	RS3A_COPC7 40S ribosomal protein S1 OS=Coprinopsis cinerea (strain Okayama-7 / 130 / FGSC 9003) GN=RPS1 PE=3 SV=1
Contig68795	50.9169	1.04091	48.9157	8.84e-05	0.0390821	P0C8R3	RS27B_SCHPO	1e-11	RS27B_SCHPO 40S ribosomal protein S27b OS=Schizosaccharomyces pombe GN=ubi5 PE=3 SV=1
Contig68813	313.187	8.32729	37.6097	5.98e-21	5.99e-17	Q8TGM6	TAR1_YEAST	2e-06	TAR1_YEAST Protein TAR1 OS=Saccharomyces cerevisiae GN=TAR1 PE=2 SV=1
Contig28128	1721.57	47.8819	35.9545	1.32e-66	1.19e-61
Contig64360	947.247	27.0637	35.0007	1.21e-46	5.48e-42
Contig9522	69.1702	2.08182	33.2258	8.32e-06	0.00472216	P90707	RS23_BRUMA	2e-51	RS23_BRUMA 40S ribosomal protein S23 OS=Brugia malayi GN=rps-23 PE=2 SV=1
Contig53494	153.711	6.24547	24.6117	1.49e-10	2.75e-07
Contig64558	104.716	5.20456	20.1201	2.67e-07	0.000241193
Contig74559	67.2488	4.16364	16.1514	7.89e-05	0.0355959
Contig52294	179.65	16.6546	10.7868	4.75e-09	6.81e-06
Contig53817	89.3448	8.32729	10.7292	2.99e-05	0.0151443
Contig74164	119.126	12.4909	9.53703	3.11e-06	0.00200997
Contig48534	295.895	32.2682	9.16984	2.78e-12	8.36e-09
Contig87227	92.2269	10.4091	8.86021	5.66e-05	0.0264534	P19211	IF5A2_YEAST	3e-36	IF5A1_YEAST Eukaryotic translation initiation factor 5A-1 OS=Saccharomyces cerevisiae GN=HYP1 PE=1 SV=3
Contig63296	5043.66	862.915	5.84491	1.34e-36	4.02e-32
Contig61139	236.331	40.5955	5.82161	6.1e-08	6.4e-05
Contig40115	169.083	29.1455	5.80133	3.23e-06	0.00204097
Contig57553	213.275	43.7183	4.87839	1.65e-06	0.00119762
Contig40604	388.122	84.3138	4.6033	2.24e-09	3.37e-06
Contig73198	358.34	81.1911	4.41354	1.42e-08	1.75e-05	Q5ZML1	IMA1_CHICK	9e-29	IMA1_CHICK Importin subunit alpha-1 OS=Gallus gallus GN=KPNA1 PE=2 SV=1
Contig12236	885.762	205.059	4.31954	1.51e-14	6.49e-11	P55270	SCNNA_BOVIN	1e-23	SCNNA_BOVIN Amiloride-sensitive sodium channel subunit alpha OS=Bos taurus GN=SCNN1A PE=2 SV=2
Contig53947	998.164	235.246	4.24307	3.35e-15	1.68e-11
Contig42116	462.095	115.541	3.9994	3.14e-09	4.65e-06
Contig79200	253.624	66.6183	3.80712	5.72e-06	0.00335055
Contig59232	1160.52	308.11	3.76659	2.2e-14	8.65e-11
Contig87963	286.288	78.0683	3.66714	3.06e-06	0.00200997
Contig44806	214.235	59.3319	3.61079	4.36e-05	0.0210271
Contig81024	1418.95	398.669	3.55922	1.07e-14	4.83e-11	Q5SC59	ANN2_AREMA	0.013	ANN2_AREMA Arenicin-2 OS=Arenicola marina PE=1 SV=1
Contig71877	1500.61	470.492	3.18945	4.52e-13	1.63e-09
Contig78265	254.585	82.232	3.09593	7.09e-05	0.0323204
Contig83206	684.977	222.755	3.07502	1.16e-08	1.49e-05
Contig84375	327.598	108.255	3.02617	1.49e-05	0.00780817	Q9V2L2	1A1D_PYRAB	6e-11	1A1D_PYRAB Putative 1-aminocyclopropane-1-carboxylate deaminase OS=Pyrococcus abyssi GN=PYRAB00630 PE=3 SV=1
Contig78146	488.995	173.832	2.81303	2e-06	0.0014222
Contig63331	762.793	274.801	2.77581	5.46e-08	5.87e-05
Contig76096	563.929	208.182	2.70882	1.32e-06	0.000993425
Contig31192	384.279	144.687	2.65594	3.36e-05	0.016661
Contig88077	1314.23	509.006	2.58196	4.06e-09	5.91e-06
Contig88259	698.427	274.801	2.54158	9.95e-07	0.000773741
Contig38625	1184.54	488.187	2.4264	6.58e-08	6.75e-05
Contig81686	896.33	371.605	2.41205	5.74e-07	0.000478118	P49303	POLG_FMDVZ	9e-25	POLG_FMDVZ Genome polyprotein OS=Foot-and-mouth disease virus (strain A22/550 Azerbaijan 65) PE=3 SV=1
Contig69787	2310.48	978.456	2.36135	2.09e-09	3.2e-06
Contig72470	562.008	240.45	2.33731	2.62e-05	0.0133609
Contig34579	1245.06	535.028	2.3271	1.67e-07	0.000156956	A4IGL7	PXDN_XENTR	5e-16	PXDN_XENTR Peroxidasin OS=Xenopus tropicalis GN=pxdn PE=2 SV=1
Contig71019	924.19	404.914	2.28243	1.96e-06	0.00140238
Contig58063	511.091	227.96	2.24202	9.77e-05	0.0425686
Contig53872	8683.74	3932.56	2.20816	2.61e-10	4.44e-07	Q9JHA8	G7C_MOUSE	1e-18	G7C_MOUSE Protein G7c OS=Mus musculus GN=D17h6s56e-3 PE=2 SV=1
Contig75542	2459.38	1124.18	2.18771	2.92e-08	3.34e-05
Contig88762	1305.59	598.524	2.18134	8.7e-07	0.000694452
Contig81521	1529.43	708.86	2.15759	5.14e-07	0.000441518	Q5RES1	MMP14_PONAB	3e-70	MMP14_PONAB Matrix metalloproteinase-14 OS=Pongo abelii GN=MMP14 PE=2 SV=1
Contig83827	2998.33	1397.94	2.14482	2.63e-08	3.13e-05
Contig69888	893.448	420.528	2.12459	1.4e-05	0.00752546
Contig12087	749.344	354.951	2.11112	4.07e-05	0.0198561
Contig36888	4423.05	2116.17	2.09012	1.9e-08	2.32e-05
Contig36167	1672.57	809.829	2.06534	1.3e-06	0.000983189	Q5SPH9	RT10_DANRE	8e-10	RT10_DANRE Probable 28S ribosomal protein S10, mitochondrial OS=Danio rerio GN=mrps10 PE=2 SV=1
Contig71031	718.601	350.787	2.04854	9.4e-05	0.0411598
Contig42227	1364.19	667.224	2.04457	4.53e-06	0.00274183	Q9U8W8	TL5A_TACTR	2e-22	TL5A_TACTR Techylectin-5A OS=Tachypleus tridentatus PE=1 SV=1
Contig66853	1241.22	607.892	2.04184	7.34e-06	0.00418936	O36966	POLN_DCVEB	7e-43
Contig75872	2789.86	1402.11	1.98976	5.78e-07	0.000478118
Contig20540	975.107	493.392	1.97633	5.05e-05	0.0238622	Q35099	NU5M_METSE	0	NU5M_METSE NADH-ubiquinone oxidoreductase chain 5 OS=Metridium senile GN=ND5 PE=3 SV=1
Contig74573	1160.52	599.565	1.93561	3.97e-05	0.0194868
Contig76312	1372.84	709.901	1.93384	2.05e-05	0.0105928	Q04757	HR29_HALRO	2e-10	HR29_HALRO Body wall muscle protein HR-29 OS=Halocynthia roretzi PE=1 SV=2
Contig75682	1254.67	682.838	1.83744	0.000106992	0.0461907
Contig75587	10462	5898.84	1.77357	3.2e-06	0.00203329	P62594	BLAT_SALTI	1e-151	BLAT_SALTI Beta-lactamase TEM OS=Salmonella typhi GN=bla PE=3 SV=1
Contig56835	1796.5	1021.13	1.75932	0.000105865	0.0459238
Contig29656	6693.17	4091.82	1.63574	8.73e-05	0.038823	Q6CQE5	TAR1_KLULA	4e-12	TAR1_KLULA Protein TAR1 OS=Kluyveromyces lactis GN=TAR1-A PE=4 SV=2
Contig87900	1932.92	3268.46	-1.69094	8.24e-05	0.0369532
Contig75721	2297.03	3907.58	-1.70115	5e-05	0.0237572
Contig69340	1251.79	2196.32	-1.75455	6.61e-05	0.030262	P28798	GRN_MOUSE	4e-83	GRN_MOUSE Granulins OS=Mus musculus GN=Grn PE=1 SV=2
Contig74855	1655.28	2905.18	-1.7551	3.35e-05	0.016661
Contig59762	2797.55	4914.14	-1.75659	1.18e-05	0.00646525	Q8TGM5	ART3_YEAST	3e-15	ART3_YEAST Uncharacterized protein ART3 OS=Saccharomyces cerevisiae GN=ART3 PE=2 SV=1
Contig34409	2898.42	5409.62	-1.8664	1.1e-06	0.000846078	P13418	POLS_CRPV	6e-10	POLG_CRPV Genome polyprotein (Fragment) OS=Cricket paralysis virus PE=1 SV=2
Contig76666	503.405	970.129	-1.92713	9.04e-05	0.0398012	P97738	NPTX2_RAT	1e-27	NPTX2_RAT Neuronal pentraxin-2 OS=Rattus norvegicus GN=Nptx2 PE=1 SV=1
Contig63627	1019.3	2001.67	-1.96377	2.93e-06	0.0019442
Contig72543	583.143	1154.37	-1.97957	2.25e-05	0.0115579
Contig75997	442.881	882.693	-1.99307	6.34e-05	0.0292014
Contig76516	779.125	1590.51	-2.04141	2.28e-06	0.0015565
Contig75718	385.239	794.215	-2.06161	4.93e-05	0.0235497
Contig36725	281.484	614.138	-2.18178	5.76e-05	0.0268075
Contig25193	287.248	654.733	-2.27933	1.65e-05	0.00859141	O35474	EDIL3_MOUSE	2e-49	EDIL3_MOUSE EGF-like repeat and discoidin I-like domain-containing protein 3 OS=Mus musculus GN=Edil3 PE=1 SV=1
Contig75465	329.519	754.661	-2.29019	6.2e-06	0.00358406
Contig57518	289.17	665.142	-2.30018	1.23e-05	0.00670537
Contig79692	190.218	448.633	-2.35852	8.27e-05	0.0369532
Contig55393	1111.53	2636.63	-2.37208	7.91e-10	1.27e-06	C55392	DEFI_APIME	0.033	DEFI_APIME Royalisin OS=Apis mellifera PE=1 SV=2
Contig75976	1788.82	4283.35	-2.39451	4.62e-11	9.93e-08	Q9W4K2	Y3556_DROME	6e-06	Y3556_DROME Uncharacterized protein CG3556 OS=Drosophila melanogaster GN=CG3556 PE=2 SV=1
Contig70413	195.982	470.492	-2.40069	4.6e-05	0.0220809	Q9Y6R7	FCGBP_HUMAN	2e-28	FCGBP_HUMAN IgGFc-binding protein OS=Homo sapiens GN=FCGBP PE=1 SV=3
Contig77161	154.672	416.364	-2.69192	1.46e-05	0.00768685
Contig34542	189.257	510.046	-2.69499	3.08e-06	0.00200997
Contig76121	173.886	475.696	-2.73568	3.99e-06	0.0024685
Contig87241	468.82	1313.63	-2.80199	2.27e-10	3.94e-07	Q5R5H1	METK2_PONAB	7e-128	METK2_PONAB S-adenosylmethionine synthetase isoform type-2 OS=Pongo abelii GN=MAT2A PE=2 SV=1
Contig75674	671.527	1927.77	-2.87072	2.38e-12	7.66e-09
Contig36200	641.745	1861.15	-2.90014	2.14e-12	7.16e-09	Q9IJX4	POLN_CRPV	6e-18
Contig63601	204.628	614.138	-3.00123	5.87e-08	6.23e-05
Contig75855	122.008	372.646	-3.05426	4.23e-06	0.00259903
Contig63437	143.144	458.001	-3.19959	2.78e-07	0.000245479
Contig38127	143.144	466.328	-3.25776	1.62e-07	0.000154152
Contig79617	107.598	359.114	-3.33755	1.37e-06	0.00101425
Contig87325	126.812	428.855	-3.38182	1.87e-07	0.000172284
Contig84166	197.904	698.451	-3.52925	2.23e-10	3.94e-07	Q6PF21	SYMC_XENLA	5e-125	SYMC_XENLA Methionyl-tRNA synthetase, cytoplasmic OS=Xenopus laevis GN=mars PE=2 SV=1
Contig63704	73.9737	262.31	-3.54599	9.65e-06	0.00530671
Contig39734	164.279	674.51	-4.10588	5.76e-12	1.57e-08
Contig76618	133.537	569.378	-4.26383	3.08e-11	6.96e-08	A4IIT5	OLM2A_XENTR	1e-22	OLM2A_XENTR Olfactomedin-like protein 2A OS=Xenopus tropicalis GN=olfml2a PE=2 SV=1
Contig65174	70.1309	314.355	-4.48241	5.1e-08	5.54e-05
Contig57240	50.9169	241.491	-4.74285	5.24e-07	0.000446018
Contig38544	54.7597	268.555	-4.90424	9.58e-08	9.5e-05	P48733	UROM_BOVIN	2e-20	UROM_BOVIN Uromodulin OS=Bos taurus GN=UMOD PE=2 SV=1
Contig68883	63.406	311.232	-4.90856	1.39e-08	1.74e-05
Contig82509	21.1353	124.909	-5.90998	4.2e-05	0.0203899
Contig39122	36.5065	365.36	-10.0081	3.2e-15	1.68e-11
Contig82874	26.8995	271.678	-10.0997	3.01e-12	8.77e-09
Contig18711	2.88209	62.4547	-21.6699	5.35e-05	0.0251589	Q91FW9	VF201_IIV6	4e-09	VF201_IIV6 Putative Bro-N domain-containing protein 201R OS=Invertebrate iridescent virus 6 GN=IIV6-201R PE=3 SV=1
Contig29574	0.960697	72.8638	-75.8447	6.16e-07	0.000500647
Contig44822	0.960697	109.296	-113.767	3.12e-10	5.21e-07
Contig41967	0.960697	112.418	-117.018	1.64e-10	2.95e-07	Q91FW9	VF201_IIV6	2e-06	VF201_IIV6 Putative Bro-N domain-containing protein 201R OS=Invertebrate iridescent virus 6 GN=IIV6-201R PE=3 SV=1
Contig19165	0.960697	114.5	-119.185	1.07e-10	2.14e-07	Q91FW9	VF201_IIV6	4e-10	VF201_IIV6 Putative Bro-N domain-containing protein 201R OS=Invertebrate iridescent virus 6 GN=IIV6-201R PE=3 SV=1
Contig30044	0.960697	121.787	-126.769	2.39e-11	5.82e-08
Contig15315	0.960697	314.355	-327.216	2.17e-27	3.92e-23
Contig11407	0	268.555	Control only	4.13e-25	6.22e-21	Q6R7D0	IAP3_OSHV1	3e-08	IAP3_OSHV1 Putative apoptosis inhibitor ORF99 OS=Ostreid herpesvirus 1 GN=ORF99 PE=4 SV=1
Contig24167	0	234.205	Control only	2.87e-22	3.7e-18
Contig21029	0	223.796	Control only	2.16e-21	2.44e-17
Contig20921	0	206.1	Control only	6.95e-20	6.27e-16
Contig67251	0	205.059	Control only	8.53e-20	7e-16
Contig20661	0	188.405	Control only	2.35e-18	1.77e-14
Contig18214	0	167.587	Control only	1.58e-16	1.02e-12
Contig17060	0	160.3	Control only	7.01e-16	4.22e-12
Contig31053	0	157.178	Control only	1.33e-15	7.51e-12
Contig31931	0	150.932	Control only	4.83e-15	2.29e-11
Contig20950	0	143.646	Control only	2.19e-14	8.65e-11
Contig15512	0	141.564	Control only	3.37e-14	1.27e-10	O93746	DPOL2_AERPE	6e-09	DPOL2_AERPE DNA polymerase 2 OS=Aeropyrum pernix GN=polB PE=3 SV=3
Contig17757	0	126.991	Control only	7.17e-13	2.49e-09
Contig25298	0	120.746	Control only	2.69e-12	8.36e-09
Contig65390	0	118.664	Control only	4.18e-12	1.18e-08
Contig22160	0	116.582	Control only	6.51e-12	1.73e-08
Contig24101	0	113.459	Control only	1.27e-11	3.27e-08
Contig23884	0	109.296	Control only	3.09e-11	6.96e-08
Contig26087	0	109.296	Control only	3.09e-11	6.96e-08
Contig58381	0	106.173	Control only	6.03e-11	1.27e-07
Contig36798	0	105.132	Control only	7.54e-11	1.55e-07
Contig2679	0	102.009	Control only	1.48e-10	2.75e-07
Contig65837	0	97.8456	Control only	3.63e-10	5.96e-07
Contig32379	0	92.6411	Control only	1.12e-09	1.78e-06
Contig15850	0	91.6002	Control only	1.41e-09	2.19e-06
Contig25580	0	85.3547	Control only	5.5e-09	7.76e-06
Contig31723	0	84.3138	Control only	6.91e-09	9.17e-06
Contig62157	0	84.3138	Control only	6.91e-09	9.17e-06	Q9XZC0	LCTA_LATTR	4e-07	LCTA_LATMA Alpha-latrocrustotoxin OS=Latrodectus mactans PE=2 SV=1
Contig68064	0	79.1092	Control only	2.17e-08	2.61e-05
Contig21999	0	77.0274	Control only	3.43e-08	3.86e-05
Contig28550	0	72.8638	Control only	8.59e-08	8.61e-05
Contig39114	0	72.8638	Control only	8.59e-08	8.61e-05
Contig16224	0	71.8229	Control only	1.08e-07	0.000104946
Contig40473	0	71.8229	Control only	1.08e-07	0.000104946
Contig13579	0	69.741	Control only	1.72e-07	0.000159605
Contig19422	0	67.6592	Control only	2.72e-07	0.000243351
Contig22553	0	66.6183	Control only	3.43e-07	0.000300762
Contig62843	0	65.5774	Control only	4.33e-07	0.000375515
Contig1698	0	63.4956	Control only	6.88e-07	0.000554524
Contig54201	0	60.3728	Control only	1.38e-06	0.00101425
Contig84137	0	59.3319	Control only	1.75e-06	0.00125979
Contig18937	0	58.291	Control only	2.2e-06	0.00151771
Contig21669	0	58.291	Control only	2.2e-06	0.00151771
Contig23765	0	58.291	Control only	2.2e-06	0.00151771
Contig28819	0	57.2501	Control only	2.78e-06	0.00185982
Contig32359	0	57.2501	Control only	2.78e-06	0.00185982
Contig16128	0	56.2092	Control only	3.51e-06	0.00218712
Contig54616	0	56.2092	Control only	3.51e-06	0.00218712
Contig39092	0	55.1683	Control only	4.44e-06	0.00270714
Contig32651	0	54.1274	Control only	5.61e-06	0.00333084
Contig32074	0	53.0865	Control only	7.09e-06	0.00407583
Contig28813	0	49.9637	Control only	1.43e-05	0.00760999
Contig4803	0	49.9637	Control only	1.43e-05	0.00760999
Contig32022	0	48.9228	Control only	1.81e-05	0.00940539
Contig8004	0	45.8001	Control only	3.68e-05	0.0181266
Contig68385	0	43.7183	Control only	5.89e-05	0.0272749
Contig25165	0	42.6774	Control only	7.47e-05	0.0338532
