# Supplementary material for: Immune response of the Caribbean sea fan, Gorgonia ventalina, exposed to an Aplanochytrium parasite as revealed by transcriptome sequencing
Source: Front Physiol. 2013 Jul 25;4:180. doi: 10.3389/fphys.2013.00180 (PMC3722494; doi:10.3389/fphys.2013.00180)
Supplement: Supplementary File S1 — Contigs (21) with significant homology (<1E-40) to Aurantiochytrium limacinum (SRA: PRJNA68529). [file DataSheet1.ZIP › Supplementary tables/Supplementary_table3.XLSX]

## Sheet: Sheet1
Supplemental File 3. Genes representing the nine functionally enriched GO Biological processes (as compared to the transcriptome).
Category	Term	Count	%	PValue	List Total	Pop Hits	Pop Total	Fold Enrichment	SPID	Contig #	Gene information
GOTERM_BP_FAT	GO:0006412~translation	29	46.0317	2.46e-23	49	1166	21107	10.7135	A2BMD5	Contig53806	RL6_HYPBU 50S ribosomal protein L6P OS=Hyperthermus butylicus (strain DSM 5456 / JCM 9403) GN=rpl6p PE=3 SV=1
									A8NX92	Contig30937	RS3A_COPC7 40S ribosomal protein S1 OS=Coprinopsis cinerea (strain Okayama-7 / 130 / FGSC 9003) GN=RPS1 PE=3 SV=1
									O42706	Contig9530	RL21B_SCHPO 60S ribosomal protein L21-B OS=Schizosaccharomyces pombe GN=rpl21b PE=2 SV=2
									O59865	Contig66285	RS24B_SCHPO 40S ribosomal protein S24-B OS=Schizosaccharomyces pombe GN=rps24b PE=2 SV=3
									O76756	Contig9524	RS8_APIME 40S ribosomal protein S8 OS=Apis mellifera GN=RpS8 PE=2 SV=2
									P19211	Contig87227	IF5A1_YEAST Eukaryotic translation initiation factor 5A-1 OS=Saccharomyces cerevisiae GN=HYP1 PE=1 SV=3
									P24119	Contig66283	RL11_TETTH 60S ribosomal protein L11 OS=Tetrahymena thermophila GN=RPL11 PE=3 SV=1
									P38666	Contig9532	RL242_ARATH 60S ribosomal protein L24-2 OS=Arabidopsis thaliana GN=RPL24B PE=2 SV=2
									P41127	Contig56490	RL131_ARATH 60S ribosomal protein L13-1 OS=Arabidopsis thaliana GN=RPL13B PE=1 SV=1
									P41959	Contig9526	RS26_BRUPA 40S ribosomal protein S26 (Fragment) OS=Brugia pahangi PE=3 SV=1
									P59223	Contig9520	RS131_ARATH 40S ribosomal protein S13-1 OS=Arabidopsis thaliana GN=RPS13A PE=2 SV=1
									P61359	Contig56489	RL27_HIPCM 60S ribosomal protein L27 OS=Hippocampus comes GN=rpl27 PE=2 SV=2
									P62282	Contig53827	RS11_RAT 40S ribosomal protein S11 OS=Rattus norvegicus GN=Rps11 PE=1 SV=3
									Q08745	Contig9519	RS10A_YEAST 40S ribosomal protein S10-A OS=Saccharomyces cerevisiae GN=RPS10A PE=1 SV=1
									Q4QG98	Contig87228	RL18_LEIMA 60S ribosomal protein L18 OS=Leishmania major GN=RPL18-A PE=3 SV=1
									Q56K10	Contig9528	RS15_BOVIN 40S ribosomal protein S15 OS=Bos taurus GN=RPS15 PE=2 SV=3
									Q5CPC9	Contig9527	RSSA_CRYHO 40S ribosomal protein SA OS=Cryptosporidium hominis GN=Chro.30246 PE=3 SV=1
									Q5SPH9	Contig36167	RT10_DANRE Probable 28S ribosomal protein S10, mitochondrial OS=Danio rerio GN=mrps10 PE=2 SV=1
									Q6PBF0	Contig62658	RL8_XENTR 60S ribosomal protein L8 OS=Xenopus tropicalis GN=rpl8 PE=2 SV=3
									Q6PDV7	Contig53785	RL10_RAT 60S ribosomal protein L10 OS=Rattus norvegicus GN=Rpl10 PE=1 SV=3
									Q6PF21	Contig84166	SYMC_XENLA Methionyl-tRNA synthetase, cytoplasmic OS=Xenopus laevis GN=mars PE=2 SV=1
									Q6XIM8	Contig53804	RS15A_DROYA 40S ribosomal protein S15a OS=Drosophila yakuba GN=RpS15Aa PE=2 SV=3
									Q8NKF4	Contig68814	RL3_ASPFU 60S ribosomal protein L3 OS=Aspergillus fumigatus GN=rpl3 PE=1 SV=2
									Q95V32	Contig30929	RS6_SPOFR 40S ribosomal protein S6 OS=Spodoptera frugiperda GN=RpS6 PE=2 SV=1
									Q962R1	Contig62657	RS18_SPOFR 40S ribosomal protein S18 OS=Spodoptera frugiperda GN=RpS18 PE=2 SV=1
									Q9LUQ6	Contig34241	RL192_ARATH 60S ribosomal protein L19-2 OS=Arabidopsis thaliana GN=RPL19B PE=2 SV=1
									Q9SJ36	Contig9521	RS172_ARATH 40S ribosomal protein S17-2 OS=Arabidopsis thaliana GN=RPS17B PE=2 SV=3
									Q9ZUT9	Contig53782	RS51_ARATH 40S ribosomal protein S5-1 OS=Arabidopsis thaliana GN=RPS5A PE=1 SV=1
GOTERM_BP_FAT	GO:0045333~cellular respiration	6	9.52381	0.000287	49	257	21107	10.0565	B0FWD1	Contig34240	COX3_AEDAE Cytochrome c oxidase subunit 3 OS=Aedes aegypti GN=mt:CoIII PE=3 SV=1
									P29865	Contig9525	COX2_DROSU Cytochrome c oxidase subunit 2 OS=Drosophila subobscura GN=mt:CoII PE=3 SV=1
									P34838	Contig30938	COX1_ANOGA Cytochrome c oxidase subunit 1 OS=Anopheles gambiae GN=COI PE=3 SV=1
									P98048	Contig62654	COX2_YPOMA Cytochrome c oxidase subunit 2 OS=Yponomeuta malinellus GN=COII PE=3 SV=1
									Q34941	Contig82783	COX1_LUMTE Cytochrome c oxidase subunit 1 OS=Lumbricus terrestris GN=COI PE=3 SV=1
									Q35099	Contig20540	NU5M_METSE NADH-ubiquinone oxidoreductase chain 5 OS=Metridium senile GN=ND5 PE=3 SV=1
GOTERM_BP_FAT	GO:0022904~respiratory electron transport chain	4	6.34921	0.000664	49	75	21107	22.9736	B0FWD1	Contig34240	COX3_AEDAE Cytochrome c oxidase subunit 3 OS=Aedes aegypti GN=mt:CoIII PE=3 SV=1
									P29865	Contig9525	COX2_DROSU Cytochrome c oxidase subunit 2 OS=Drosophila subobscura GN=mt:CoII PE=3 SV=1
									P98048	Contig62654	COX2_YPOMA Cytochrome c oxidase subunit 2 OS=Yponomeuta malinellus GN=COII PE=3 SV=1
									Q35099	Contig20540	NU5M_METSE NADH-ubiquinone oxidoreductase chain 5 OS=Metridium senile GN=ND5 PE=3 SV=1
GOTERM_BP_FAT	GO:0022900~electron transport chain	6	9.52381	0.000882	49	329	21107	7.85572	B0FWD1	Contig34240	COX3_AEDAE Cytochrome c oxidase subunit 3 OS=Aedes aegypti GN=mt:CoIII PE=3 SV=1
									P29865	Contig9525	COX2_DROSU Cytochrome c oxidase subunit 2 OS=Drosophila subobscura GN=mt:CoII PE=3 SV=1
									P34838	Contig30938	COX1_ANOGA Cytochrome c oxidase subunit 1 OS=Anopheles gambiae GN=COI PE=3 SV=1
									P98048	Contig62654	COX2_YPOMA Cytochrome c oxidase subunit 2 OS=Yponomeuta malinellus GN=COII PE=3 SV=1
									Q34941	Contig82783	COX1_LUMTE Cytochrome c oxidase subunit 1 OS=Lumbricus terrestris GN=COI PE=3 SV=1
									Q35099	Contig20540	NU5M_METSE NADH-ubiquinone oxidoreductase chain 5 OS=Metridium senile GN=ND5 PE=3 SV=1
GOTERM_BP_FAT	GO:0015980~energy derivation by oxidation of organic compounds	6	9.52381	0.00114775	49	349	21107	7.40553	B0FWD1	Contig34240	COX3_AEDAE Cytochrome c oxidase subunit 3 OS=Aedes aegypti GN=mt:CoIII PE=3 SV=1
									P29865	Contig9525	COX2_DROSU Cytochrome c oxidase subunit 2 OS=Drosophila subobscura GN=mt:CoII PE=3 SV=1
									P34838	Contig30938	COX1_ANOGA Cytochrome c oxidase subunit 1 OS=Anopheles gambiae GN=COI PE=3 SV=1
									P98048	Contig62654	COX2_YPOMA Cytochrome c oxidase subunit 2 OS=Yponomeuta malinellus GN=COII PE=3 SV=1
									Q34941	Contig82783	COX1_LUMTE Cytochrome c oxidase subunit 1 OS=Lumbricus terrestris GN=COI PE=3 SV=1
									Q35099	Contig20540	NU5M_METSE NADH-ubiquinone oxidoreductase chain 5 OS=Metridium senile GN=ND5 PE=3 SV=1
GOTERM_BP_FAT	GO:0006091~generation of precursor metabolites and energy	7	11.1111	0.0112185	49	835	21107	3.61112	B0FWD1	Contig34240	COX3_AEDAE Cytochrome c oxidase subunit 3 OS=Aedes aegypti GN=mt:CoIII PE=3 SV=1
									P00850	Contig9533	ATP6_DROME ATP synthase subunit a OS=Drosophila melanogaster GN=mt:ATPase6 PE=3 SV=2
									P29865	Contig9525	COX2_DROSU Cytochrome c oxidase subunit 2 OS=Drosophila subobscura GN=mt:CoII PE=3 SV=1
									P34838	Contig30938	COX1_ANOGA Cytochrome c oxidase subunit 1 OS=Anopheles gambiae GN=COI PE=3 SV=1
									P98048	Contig62654	COX2_YPOMA Cytochrome c oxidase subunit 2 OS=Yponomeuta malinellus GN=COII PE=3 SV=1
									Q34941	Contig82783	COX1_LUMTE Cytochrome c oxidase subunit 1 OS=Lumbricus terrestris GN=COI PE=3 SV=1
									Q35099	Contig20540	NU5M_METSE NADH-ubiquinone oxidoreductase chain 5 OS=Metridium senile GN=ND5 PE=3 SV=1
GOTERM_BP_FAT	GO:0042254~ribosome biogenesis	5	7.93651	0.0189573	49	450	21107	4.78617	P38666	Contig9532	RL242_ARATH 60S ribosomal protein L24-2 OS=Arabidopsis thaliana GN=RPL24B PE=2 SV=2
									P41127	Contig56490	RL131_ARATH 60S ribosomal protein L13-1 OS=Arabidopsis thaliana GN=RPL13B PE=1 SV=1
									Q08745	Contig9519	RS10A_YEAST 40S ribosomal protein S10-A OS=Saccharomyces cerevisiae GN=RPS10A PE=1 SV=1
									Q56K10	Contig9528	RS15_BOVIN 40S ribosomal protein S15 OS=Bos taurus GN=RPS15 PE=2 SV=3
									Q9LUQ6	Contig34241	RL192_ARATH 60S ribosomal protein L19-2 OS=Arabidopsis thaliana GN=RPL19B PE=2 SV=1
GOTERM_BP_FAT	GO:0022613~ribonucleoprotein complex biogenesis	5	7.93651	0.0273431	49	504	21107	4.27336	P38666	Contig9532	RL242_ARATH 60S ribosomal protein L24-2 OS=Arabidopsis thaliana GN=RPL24B PE=2 SV=2
									P41127	Contig56490	RL131_ARATH 60S ribosomal protein L13-1 OS=Arabidopsis thaliana GN=RPL13B PE=1 SV=1
									Q08745	Contig9519	RS10A_YEAST 40S ribosomal protein S10-A OS=Saccharomyces cerevisiae GN=RPS10A PE=1 SV=1
									Q56K10	Contig9528	RS15_BOVIN 40S ribosomal protein S15 OS=Bos taurus GN=RPS15 PE=2 SV=3
									Q9LUQ6	Contig34241	RL192_ARATH 60S ribosomal protein L19-2 OS=Arabidopsis thaliana GN=RPL19B PE=2 SV=1
