# Supplementary material for: Immune response of the Caribbean sea fan, Gorgonia ventalina, exposed to an Aplanochytrium parasite as revealed by transcriptome sequencing
Source: Front Physiol. 2013 Jul 25;4:180. doi: 10.3389/fphys.2013.00180 (PMC3722494; doi:10.3389/fphys.2013.00180)
Supplement: Table S1 — Primer sets used in RT qPCR validation. [file Table1.XLSX]

## Sheet: Sheet1
qPCR primer sets used in validation of RNA-seq results
Supplemental Table 1. Primer sets used in RT qPCR validation
GV_Contig	Swiss Pro ID	Gene annotation	Forward Primer	Reverse Primer	Melting temp ( C)	Efficiency	RNAseq value*	qPCR value**
42227	Q9U8W8	Tachylectin 5A*	ATTTCGGTTTTCCTCAACGA	CCTGGTGGTATGCTGCTTG	76.17	0.947	2.044	1.40 ± 0.28
31724	Q00685	Complement C3	GCTGATGCCAGGAGGAAAC	TGGGTGAAATGACGACGATA	77.37	0.969	0.677318	0.64 ± 0.68
20540	Q35099	NADH-ubiquinone oxidoreductase chain 5*	GGAGCCAACTAAACCCACAA	CCTAATTCACGCAGCAACAA	73.94	0.9396	1.97633	2.78 ± 0.86
53872	Q9JHA8	Protein G7c*	ACAAGTCCGCCTGTTTCACT	TGCCACCGAAGATAACAAGA	75.72	0.979	2.20816	0.85 ± 0.15
75976	Q9W4K2	Uncharacterized protein CG3556*	GACAAAAGGTTTCGACCTGCT	GCCTGCTGTTGGATCTTGTT	73.47	1.007	-2.39451	-.090 ±0.09
76666	P97738	Neuronal pentraxin-2*	CCATTCACCATCGCTTACG	CGTTCCAACACGAGACAATG	74.38	1.017	-1.92713	-2.75 ±0.49
75614	A5D989	Elongation Factor 1	ACCGCTGCTAGTTTGGATGT	TGATGAAACCGACATGGCTA	74.7	0.965	0.9767	1.04 ± 0.12
15803	P21187	Polyadenylate-binding protein	GCAACCCGTGAACAAAGAAG	GGCAATTCCAACATCATTCC	79.8	0.962	0.809	0.90 ± 0.09
*Significantly differentially expressed using DESeq, corrected for FDR
**Pooled sequences results based on 12 individuals
***Average Gene Experssion value based on 6 individuals per treatment
