# Supplementary material for: Immune response of the Caribbean sea fan, Gorgonia ventalina, exposed to an Aplanochytrium parasite as revealed by transcriptome sequencing
Source: Front Physiol. 2013 Jul 25;4:180. doi: 10.3389/fphys.2013.00180 (PMC3722494; doi:10.3389/fphys.2013.00180)
Supplement: Table S2 — Differentially immune-related genes in seafans exposed to Aplanochytrium and their controls. [file Table2.XLSX]

## Sheet: SuppTable3
Supplemental Table 2. Differentially immune-related genes in seafans exposed to Aplanochytrium and their controls
Immune Category	Sea fan Contig	Fold Change	padj	SPID	E-value	Gene
Pattern Recognition Molecules
	76666	-1.92713	0.0398012	P97738	1e-27	NPTX2_RAT Neuronal pentraxin-2 OS=Rattus norvegicus GN=Nptx2 PE=1 SV=1
	42227	2.04457	0.00274183	Q9U8W8	2e-22	TL5A_TACTR Techylectin-5A OS=Tachypleus tridentatus PE=1 SV=1
	53872	2.20816	4.44e-07	Q9JHA8	1e-18	G7C_MOUSE Protein G7c OS=Mus musculus GN=D17h6s56e-3 PE=2 SV=1
Wound Repair
	69340	-1.75455	0.030262	P28798	4e-83	GRN_MOUSE Granulins OS=Mus musculus GN=Grn PE=1 SV=2
	81521	2.15759	0.000441518	Q5RES1	3e-70	MMP14_PONAB Matrix metalloproteinase-14 OS=Pongo abelii GN=MMP14 PE=2 SV=1
	34579	2.3271	0.000156956	A4IGL7	5e-16	PXDN_XENTR Peroxidasin OS=Xenopus tropicalis GN=pxdn PE=2 SV=1
AMPs
	55393	-2.37208	1.27e-06	C55392	0.033	DEFI_APIME Royalisin OS=Apis mellifera PE=1 SV=2
	81024	3.55922	4.83e-11	Q5SC59	0.013	ANN2_AREMA Arenicin-2 OS=Arenicola marina PE=1 SV=1
Other
	38544	-4.90424	9.5e-05	P48733	2e-20	UROM_BOVIN Uromodulin OS=Bos taurus GN=UMOD PE=2 SV=1
	70413	-2.40069	0.0220809	Q9Y6R7	2e-28	FCGBP_HUMAN IgGFc-binding protein OS=Homo sapiens GN=FCGBP PE=1 SV=3
	73198	4.41354	1.75e-05	Q5ZML1	9e-29	IMA1_CHICK Importin subunit alpha-1 OS=Gallus gallus GN=KPNA1 PE=2 SV=1
	53777	Aplanochytrium only	0.00084884	Q25189	4e-48	GBLP_HYDAT Guanine nucleotide-binding protein subunit beta-like protein OS=Hydra attenuata GN=RACK1 PE=2 SV=1
